# Supplementary material for: Tuning of the Titanium Oxide Surface to Control Magnetic Properties of Thin Iron Films
Source: Materials (Basel). 2022 Dec 28;16(1):289. doi: 10.3390/ma16010289 (PMC9822368; doi:10.3390/ma16010289)
Supplement: Supplementary file 1 [file materials-16-00289-s001.zip]

Archive with 1 entries (1 files):
- materials-2074630-supplementary.pdf
